# Supplementary material for: CENPE Inhibition Leads to Mitotic Catastrophe and DNA Damage in Medulloblastoma Cells
Source: Cancers (Basel). 2021 Mar 1;13(5):1028. doi: 10.3390/cancers13051028 (PMC7957796; doi:10.3390/cancers13051028)
Supplement: Supplementary file 1 [file cancers-13-01028-s001.zip]

Archive with 6 entries (5 files):
- cancers-1097588-supplementar material/
- cancers-1097588-supplementar material/cancers-1097588-final-suppl.docx
- cancers-1097588-supplementar material/Supplementary video 2_siCENPE.avi
- cancers-1097588-supplementar material/Supplementary video 3_DMSO.avi
- cancers-1097588-supplementar material/Supplementary video 4_GSK923295.avi
- cancers-1097588-supplementar material/Supplementary video1_siCtrl.avi
